# Supplementary material for: Blood Neurofilament Light Chain as a Potential Biomarker for Central and Peripheral Nervous Toxicity in Rats
Source: Toxicol Sci. 2021 Oct 22;185(1):10–8. doi: 10.1093/toxsci/kfab122 (PMC8714368; doi:10.1093/toxsci/kfab122)
Supplement: kfab122_Supplementary_Data [file kfab122_supplementary_data.xlsx]

## Sheet: Sheet1
Supplemental Table S1: Distribution and severity of lesion and NfL data in the animals with neuronal cell necrosis in the brain
				Distribution and severity of neuronal necrosis in the brain											NfL (pg/mL)
Test article	Animal No.	Necropsy timing		Hipp	Th	HyTh	Amg	Ent	Pir	Sep	RS	OB	Purkinje cell		CSF	Serum
Kainic acid	1	Day 2		+	+/-	+/-	++	++	++	+	-	-	-		12901.7	80.6202
	2	Day 2		+	+/-	-	++	++	++	+	-	+/-	-		9594.65	53.5889
	3	Day 2		+	+/-	+/-	++	++	++	+	-	+/-	-		13666.2	74.2443
	4*	Day 2		+	+	+	++	++	++	+	-	+/-	-		44929.5	337.14
	5	Day 4		+	-	-	+/-	+/-	-	+/-	-	-	-		5590.51	40.1686
	6	Day 4		++	+/-	-	+	++	+	+/-	-	+/-	-		19565	134.609
	7	Day 4		+	+/-	+/-	+	++	++	+	-	+/-	-		12537.9	113.526
	8	Day 4		+	+/-	+/-	+	++	++	+	-	+/-	-		12901.5	78.3794
Trimethyltin	9	Day 4		+	-	-	-	+/-	+/-	+/-	-	-	+/-		6033.73	129.369
	10	Day 4		+	-	-	-	+/-	+/-	-	-	-	-		4127.98	73.785
	11	Day 4		+	-	-	-	-	+	+/-	-	+/-	-		4345.95	90.0267
	12	Day 4		+	-	-	-	+/-	+/-	-	-	-	+/-		8599.19	198.999
	13	Day 8		+	-	-	-	++	++	-	+/-	+/-	-		53450.7	268.899
	14	Day 8		++	+/-	-	-	++	++	+/-	+/-	+/-	+/-		57553.5	278.913
	15	Day 8		+	+/-	-	-	++	++	+/-	+/-	+/-	+/-		38085.4	230.89
	16	Day 8		+	-	-	-	++	++	-	+/-	+/-	-		46496.6	362.876
-: no change or not remarkable finding, +/-: minimal, +: mild, ++: moderate
Hipp:hippocampus, Th: thlamus, HyTh: hypothlamus, Amg: amigdala, Ent:Entorhinal cortex, Pir: piriform cortex, Sep: septal nucleus, RS: retrosprenial cortex, OB: olfactory bulb
*: in addition to the representative areas in this table, Animal No.4 showed neuronal necrosis in the nonspecific region of cerebrum cortex.
